# Supplementary material for: Colloidal Cu-Zn-Sn-Te Nanocrystals: Aqueous Synthesis and Raman Spectroscopy Study
Source: Nanomaterials (Basel). 2021 Oct 31;11(11):2923. doi: 10.3390/nano11112923 (PMC8624267; doi:10.3390/nano11112923)
Supplement: Supplementary file 1 [file nanomaterials-11-02923-s001.zip]

Archive with 1 entries (1 files):
- nanomaterials-1407914-supplementary.pdf
